# Supplementary material for: In silico tandem affinity purification refines an Oct4 interaction list
Source: Stem Cell Res Ther. 2011 May 13;2(3):26. doi: 10.1186/scrt67 (PMC3218817; doi:10.1186/scrt67)
Supplement: Additional file 1 — Supplemental Table S1. χ2 testing of pups from heterozygote mating. [file scrt67-S1.XLS]

## Sheet: Sheet1
Supplemental Table S1. Chi-square testing of pups from heterozygote matings
	NTAP tag
	observed # (O)	Expected # (E)	O-E	(O-E)sq	(O-E)sq/E			A Chi-Square Table
WT	25	18.25	6.75	45.5625	2.49658
Het	47	36.5	10.5	110.25	3.02055				Probability
Homo	1	18.25	-17.25	297.562	16.3048			Degrees of	0.9	0.5	0.1	0.05	0.01
TOTAL	73	73						Freedom
chi-square value =	21.8219	(> 5.99)						1	0.02	0.46	2.71	3.84	6.64
								2	0.21	1.39	4.61	5.99	9.21
								3	0.58	2.37	6.25	7.82	11.35
	NSC tag							4	1.06	3.36	7.78	9.49	13.28
	observed # (O)	Expected # (E)	O-E	(O-E)sq	(O-E)sq/E			5	1.61	4.35	9.24	11.07	15.09
WT	41	37	4	16	0.432432
Het	82	74	8	64	0.864865
Homo	25	37	-12	144	3.89189
TOTAL	148	148
chi-square value =	5.18919	(<5.99)
The hypothesis that the data fits a 1:2:1 ratio. The bigger the chi-square value the less likely it fits
By statistical convention, we use the 0.05 probability level as our critical value. If the calculated chi-square value is less than the 0 .05 value, we accept the hypothesis. If the value is greater than the value, we reject the hypothesis.
