# Supplementary material for: In silico tandem affinity purification refines an Oct4 interaction list
Source: Stem Cell Res Ther. 2011 May 13;2(3):26. doi: 10.1186/scrt67 (PMC3218817; doi:10.1186/scrt67)
Supplement: Additional file 2 — Supplemental Table S2. Spectral counts of Oct4-associated proteins identified using four different affinity tag approaches. [file scrt67-S2.XLS]

## Sheet: Sheet1
Supplementary Table S2. Spectral counts of Oct4-Associated Proteins identified using four different affinity tag approaches
			SPECTRAL COUNT								SPECTRAL FOLD (TAG/CONTROL)				Meets criteria for acceptance?
			CBP		FLAG		HIS		S		CBP	FLAG	HIS	S	CBP	FLAG	HIS	S	SUM
No	Gene Name	Entrez Gene ID	CONTROL	TAG	CONTROL	TAG	CONTROL	TAG	CONTROL	TAG
1	Pou5f1	18999	1	2	1	7	1	12	0	11	2	7	12	Exc		YES	YES	YES	3
2	Fubp3	320267	3	10	2	8			0	4	3.33333	4	0	Exc	YES	YES		YES	3
3	Cdk1	12534	3	2	3	2	0	3	0	1	0.666667	0.666667	Exc	Exc			YES	YES	2
4	Cul4b	72584	0	2	0	2					Exc	Exc	0	0	YES	YES			2
5	Ddx1	104721	11	5	0	2	0	8			0.454545	Exc	Exc	0		YES	YES		2
6	Dhx15	13204	21	12	2	6	2	45			0.571429	3	22.5	0		YES	YES		2
7	Eftud2	20624	27	13	4	17	102	78	0	2	0.481481	4.25	0.764706	Exc		YES		YES	2
8	Fus	233908	0	5					0	2	Exc	0	0	Exc	YES			YES	2
9	Igf2bp1	140486	3	0	0	4			0	8	0	Exc	0	Exc		YES		YES	2
10	Kpna2	16647	0	2	0	8					Exc	Exc	0	0	YES	YES			2
11	Lbr	98386			0	5	2	7			0	Exc	3.5	0		YES	YES		2
12	Nop56	67134	2	0	0	7			0	3	0	Exc	0	Exc		YES		YES	2
13	Nop58	55989	4	7	0	2			0	1	1.75	Exc	0	Exc		YES		YES	2
14	Nup107	103468	3	10	0	7	91	70			3.33333	Exc	0.769231	0	YES	YES			2
15	Nup153	218210	0	3	0	1					Exc	Exc	0	0	YES	YES			2
16	Nup155	170762	2	19	5	18	105	96			9.5	3.6	0.914286	0	YES	YES			2
17	Nup43	69912	0	3	0	2	10	12			Exc	Exc	1.2	0	YES	YES			2
18	Nup85	445007	2	7	0	5					3.5	Exc	0	0	YES	YES			2
19	Nup93	71805	8	13	2	8	0	10			1.625	4	Exc	0		YES	YES		2
20	Pelp1	75273	0	3	0	3	9	5			Exc	Exc	0.555556	0	YES	YES			2
21	Psip1	101739	6	15	0	5			1	4	2.5	Exc	0	4		YES		YES	2
22	Rad50	19360	0	8	0	4	4	5			Exc	Exc	1.25	0	YES	YES			2
23	Rcc1	100088	0	3	2	6					Exc	3	0	0	YES	YES			2
24	Rsu1	20163	0	1			0	2			Exc	0	Exc	0	YES		YES		2
25	Smarcd1	83797	11	10	2	12	11	10	0	1	0.909091	6	0.909091	Exc		YES		YES	2
26	Smc2	14211	35	28	0	7	0	4			0.8	Exc	Exc	0		YES	YES		2
27	Syncrip	56403			2	10			1	3	0	5	0	3		YES		YES	2
28	Tardbp	230908	7	4	2	10	0	4	2	4	0.571429	5	Exc	2		YES	YES		2
29	Thoc4	21681			0	3			0	4	0	Exc	0	Exc		YES		YES	2
30	Tjp2	21873	1	2	0	3	58	30	0	1	2	Exc	0.517241	Exc		YES		YES	2
31	Top2a	21973	9	33	39	42	42	31	3	12	3.66667	1.07692	0.738095	4	YES			YES	2
32	Trip12	14897	1	9	0	4	15	7			9	Exc	0.466667	0	YES	YES			2
33	U2af2	22185			0	7			0	3	0	Exc	0	Exc		YES		YES	2
34	Xpo1	103573	2	6	0	3					3	Exc	0	0	YES	YES			2
